# Supplementary material for: Effects of Tris(1,3-dichloro-2-propyl) Phosphate (TDCPP) in Tetrahymena Thermophila: Targeting the Ribosome
Source: Sci Rep. 2015 May 21;5:10562. doi: 10.1038/srep10562 (PMC4440212; doi:10.1038/srep10562)
Supplement: Supplementary Dataset 1 [file srep10562-s2.xls]

Gene_id	readcount_T	readcount_C	log2FoldChange	pval	padj	Blast swiss prot
TTHERM_00035330	4708.130363	32.48696803	7.1791	2.61E-171	5.99E-167	sp|P10090|WHITE_DROME Protein white OS=Drosophila melanogaster GN=w PE=2 SV=2//1.10349e-83
TTHERM_00393180	86.05054336	22.78129361	1.9173	2.54E-09	2.65E-06	-//-
TTHERM_00277210	50.72380865	18.34370877	1.4674	8.55E-05	0.011207	sp|P0CE10|Y4102_ARATH Putative uncharacterized protein At4g01020, chloroplastic OS=Arabidopsis thaliana GN=At4g01020 PE=4 SV=1//5.00809e-06
TTHERM_00583440	223.2217086	84.65600397	1.3988	8.29E-10	1.19E-06	-//-
TTHERM_00583450	295.2822807	112.8933419	1.3871	6.53E-10	9.98E-07	-//-
TTHERM_00541510	34.19742576	13.12739722	1.3813	0.00087445	0.049621	sp|P21449|MDR2_CRIGR Multidrug resistance protein 2 OS=Cricetulus griseus GN=PGY2 PE=2 SV=2//7.58873e-28
TTHERM_00459220	55.30013833	21.74857952	1.3464	6.56E-05	0.0091714	-//-
TTHERM_00035090	58.02711363	24.50301145	1.2438	0.0001422	0.015533	-//-
TTHERM_00289130	147.4426851	66.97569732	1.1384	4.63E-06	0.0011886	-//-
TTHERM_00457080	132.206919	61.22250774	1.1107	9.51E-05	0.011792	-//-
TTHERM_00440590	85.26675701	39.66660533	1.1041	0.000141	0.015508	sp|Q6PFY9|CC14B_MOUSE Dual specificity protein phosphatase CDC14B OS=Mus musculus GN=Cdc14b PE=2 SV=1//4.20581e-16
TTHERM_00225750	231.9013553	108.5069241	1.0957	3.68E-05	0.0059114	-//-
TTHERM_01194810	263.4390031	125.5716999	1.069	2.90E-06	0.00082204	sp|Q94464|DYNA_DICDI Dynamin-A OS=Dictyostelium discoideum GN=dymA PE=1 SV=2//1.93517e-41
TTHERM_00985190	662.0827897	318.3641303	1.0563	3.96E-07	0.00016223	-//-
TTHERM_00035110	197.7460618	96.03221106	1.0421	4.96E-06	0.0012224	-//-
TTHERM_01106200	104.799199	52.98420262	0.98399	0.00021764	0.021066	-//-
TTHERM_00691830	165.6576764	86.53643598	0.93683	7.83E-05	0.010627	-//-
TTHERM_00558410	166.2690453	87.09642956	0.93283	4.27E-05	0.0068075	-//-
TTHERM_00616080	388.8076236	204.435829	0.92741	4.59E-05	0.0070701	-//-
TTHERM_00624110	154.5589417	82.30155107	0.90917	0.00025356	0.022749	sp|P14735|IDE_HUMAN Insulin-degrading enzyme OS=Homo sapiens GN=IDE PE=1 SV=4//8.49943e-33
TTHERM_01035520	215.1252033	114.5958329	0.90862	4.79E-05	0.0072764	-//-
TTHERM_00013230	174.4444925	93.92301406	0.89322	0.00015937	0.016848	-//-
TTHERM_00630550	127.8190394	68.86414759	0.89228	0.0003311	0.026839	-//-
TTHERM_00221070	228.1153191	123.601897	0.88406	6.20E-05	0.0088397	-//-
TTHERM_00494740	499.2882074	272.1603353	0.87542	3.78E-06	0.0010195	-//-
TTHERM_00136000	108.6588484	59.3638909	0.87215	0.00072149	0.044492	sp|Q9M1Q9|AB21B_ARATH ABC transporter B family member 21 OS=Arabidopsis thaliana GN=ABCB21 PE=1 SV=2//1.47788e-40
TTHERM_00442110	121.096028	66.33587418	0.86829	0.00066586	0.042313	sp|P30600|CHS1_EXODE Chitin synthase 1 OS=Exophiala dermatitidis GN=CHS1 PE=3 SV=2//6.34569e-21
TTHERM_00703280	215.2039362	118.5438271	0.86028	0.0001165	0.013362	-//-
TTHERM_00149920	198.401782	109.4802212	0.85775	0.00016599	0.017387	-//-
TTHERM_00322750	657.4913056	364.5971235	0.85067	4.39E-06	0.0011437	-//-
TTHERM_00661600	188.6719325	104.7963061	0.84829	0.0001765	0.018012	sp|Q8YRI1|YY46_NOSS1 Uncharacterized WD repeat-containing protein alr3466 OS=Nostoc sp. (strain PCC 7120 / UTEX 2576) GN=alr3466 PE=4 SV=1//1.33607e-06
TTHERM_01082940	418.2723288	232.3954801	0.84786	2.82E-05	0.0049299	sp|P25867|UBCD1_DROME Ubiquitin-conjugating enzyme E2-17 kDa OS=Drosophila melanogaster GN=eff PE=2 SV=1//6.29514e-15
TTHERM_00305570	220.4941044	123.0310651	0.84172	0.0001057	0.012557	-//-
TTHERM_00028860	148.3080585	83.27035746	0.83272	0.00047905	0.034305	-//-
TTHERM_00525070	683.131546	385.4552122	0.8256	7.49E-05	0.010264	sp|Q26636|CATL_SARPE Cathepsin L OS=Sarcophaga peregrina PE=1 SV=1//9.15557e-41
TTHERM_00191580	163.5368914	92.62923354	0.82008	0.00031344	0.026052	-//-
TTHERM_00146250	197.2721729	111.9093179	0.81786	0.00026981	0.023714	sp|Q95QD7|LIN54_CAEEL Protein lin-54 OS=Caenorhabditis elegans GN=lin-54 PE=1 SV=1//2.98527e-14
TTHERM_00394510	199.6475768	113.8728844	0.81003	0.00025543	0.022749	-//-
TTHERM_00316900	752.3574179	430.5809864	0.80513	1.75E-05	0.0034077	-//-
TTHERM_00732530	232.0194314	132.999329	0.80283	0.0002302	0.021629	-//-
TTHERM_00264760	129.3892572	74.22585791	0.80172	0.00076796	0.045878	-//-
TTHERM_00420100	177.5274915	102.1913934	0.79677	0.00041701	0.03116	-//-
TTHERM_00693240	343.8230625	198.956937	0.78921	9.20E-05	0.011538	-//-
TTHERM_00193980	149.116407	86.35437455	0.7881	0.00064907	0.041825	sp|Q23K29|TTL3D_TETTS Tubulin glycylase 3D OS=Tetrahymena thermophila (strain SB210) GN=TTLL3D PE=3 SV=1//2.18284e-09
TTHERM_00521960	831.570683	481.8626195	0.78722	1.45E-05	0.0029386	-//-
TTHERM_00185450	274.7709713	161.4333622	0.76729	0.00017988	0.018099	-//-
TTHERM_00085670	780.3502162	459.4271612	0.76429	3.28E-05	0.00545	-//-
TTHERM_00405570	354.7272922	208.9876969	0.76329	0.00016959	0.017603	sp|P36062|AVT3_YEAST Vacuolar amino acid transporter 3 OS=Saccharomyces cerevisiae (strain ATCC 204508 / S288c) GN=AVT3 PE=1 SV=1//2.16563e-07
TTHERM_00787150	463.7419857	274.7315168	0.7553	0.00010638	0.012557	-//-
TTHERM_00420010	654.2248262	388.0066525	0.75371	8.65E-05	0.011207	sp|Q60710|SAMH1_MOUSE SAM domain and HD domain-containing protein 1 OS=Mus musculus GN=Samhd1 PE=1 SV=2//1.5059e-59
TTHERM_00343950	292.3502547	173.5195365	0.7526	0.00040644	0.03067	-//-
TTHERM_01026300	235.4308859	139.8088297	0.75185	0.00038214	0.029417	-//-
TTHERM_00756420	256.8733725	153.7792134	0.7402	0.00060543	0.040492	-//-
TTHERM_00842370	239.3479658	143.3787804	0.73928	0.00061462	0.040578	-//-
TTHERM_00402039	343.0595825	206.2628666	0.73398	0.00022366	0.021329	sp|Q9LZX8|BIG2_ARATH Brefeldin A-inhibited guanine nucleotide-exchange protein 2 OS=Arabidopsis thaliana GN=BIG2 PE=2 SV=1//7.53766e-29
TTHERM_00316610	273.4877583	164.5660693	0.73281	0.00048002	0.034305	-//-
TTHERM_00075730	265.2997349	161.7583363	0.71378	0.00062963	0.040917	-//-
TTHERM_00485820	638.0427224	389.2564834	0.71293	0.00014129	0.015508	-//-
TTHERM_00191670	773.8432274	472.2744788	0.71242	0.00017438	0.018012	-//-
TTHERM_00703580	812.0243685	496.0933112	0.71091	0.0006685	0.042335	-//-
TTHERM_00994270	648.6118457	396.7394181	0.70916	0.00018994	0.018862	-//-
TTHERM_01093620	596.9021836	367.3264534	0.70043	0.00029788	0.025403	-//-
TTHERM_00344360	1242.200606	771.40152	0.68734	9.68E-05	0.011874	-//-
TTHERM_00444880	280.7483022	174.5435372	0.68569	0.00087628	0.049621	sp|Q6ZI17|OML2_ORYSJ Protein MEI2-like 2 OS=Oryza sativa subsp. japonica GN=ML2 PE=2 SV=1//3.04221e-34
TTHERM_00321580	296.3290209	186.4499044	0.66841	0.00088267	0.049628	-//-
TTHERM_00131290	12271.68781	7796.064855	0.65452	0.00011074	0.012896	sp|Q9ZQP6|INT3_ARATH Probable inositol transporter 3 OS=Arabidopsis thaliana GN=INT3 PE=2 SV=1//1.26493e-07
TTHERM_00590510	691.4480617	442.3321909	0.64449	0.00046543	0.034003	sp|A6Q3Y3|AROB_NITSB 3-dehydroquinate synthase OS=Nitratiruptor sp. (strain SB155-2) GN=aroB PE=3 SV=1//2.20213e-08
TTHERM_00760570	1844.017618	1190.72504	0.63101	0.00027799	0.024064	-//-
TTHERM_00717640	2380.468847	1540.980018	0.6274	0.00040062	0.030474	sp|Q8T6J5|ABCA2_DICDI ABC transporter A family member 2 OS=Dictyostelium discoideum GN=abcA2 PE=3 SV=1//4.27091e-06
TTHERM_00637010	2572.918971	1701.555281	0.59655	0.00086775	0.049621	-//-
TTHERM_00923170	28796.26097	19110.15022	0.59154	0.00057818	0.039592	sp|Q95050|ATX9_TETTH Probable cation-transporting ATPase 9 OS=Tetrahymena thermophila GN=TPA9 PE=2 SV=1//2.26742e-30
TTHERM_00147470	10592.99171	7143.56276	0.56839	0.00087402	0.049621	sp|Q84XI3|ENT8_ARATH Equilibrative nucleotide transporter 8 OS=Arabidopsis thaliana GN=ETN8 PE=2 SV=1//1.98806e-07
TTHERM_00259630	28416.25509	42103.03318	-0.56721	0.00074976	0.045262	-//-
TTHERM_00079320	3087.864342	4612.177496	-0.57884	0.00069063	0.043405	-//-
TTHERM_00836580	8533.106057	12785.09749	-0.58332	0.00068917	0.043405	sp|P41352|TBB_TETTH Tubulin beta chain OS=Tetrahymena thermophila GN=BTU1 PE=1 SV=1//0
TTHERM_00760770	8882.905519	13334.16414	-0.58602	0.00086755	0.049621	sp|Q8BJZ3|LFG3_MOUSE Protein lifeguard 3 OS=Mus musculus GN=Tmbim1 PE=1 SV=1//9.71677e-18
TTHERM_00245250	2312.739368	3485.982276	-0.59196	0.00073392	0.044896	-//-
TTHERM_00106960	2725.613465	4109.180193	-0.59227	0.0006623	0.042313	sp|O81146|PSA6A_ARATH Proteasome subunit alpha type-6-A OS=Arabidopsis thaliana GN=PAA1 PE=1 SV=2//1.68737e-68
TTHERM_00429730	1010.092904	1524.424438	-0.59378	0.00086627	0.049621	sp|Q94818|TE80_TETTH Telomerase component p80 OS=Tetrahymena thermophila PE=1 SV=1//0
TTHERM_00075670	24226.78039	36567.43903	-0.59396	0.00088624	0.049708	sp|Q23G98|RL37A_TETTS 60S ribosomal protein L37a OS=Tetrahymena thermophila (strain SB210) GN=RPL37A PE=1 SV=1//1.84928e-19
TTHERM_00633530	3087.709769	4672.876817	-0.59777	0.00065669	0.042198	sp|Q7DLS1|PSB7B_ARATH Proteasome subunit beta type-7-B OS=Arabidopsis thaliana GN=PBB2 PE=1 SV=2//6.3035e-12
TTHERM_00476670	17287.81648	26174.44701	-0.5984	0.00077571	0.04622	sp|P0DJ18|RL18A_TETTH 60S ribosomal protein L18a OS=Tetrahymena thermophila GN=RPL18A PE=1 SV=1//2.32719e-124
TTHERM_00658750	1240.631409	1884.321499	-0.60297	0.00074414	0.04516	-//-
TTHERM_00446240	6318.606856	9597.782187	-0.60309	0.00052161	0.036817	sp|Q54QI4|HGD_DICDI Homogentisate 1,2-dioxygenase OS=Dictyostelium discoideum GN=hgd PE=2 SV=1//8.5388e-171
TTHERM_01094890	6987.334664	10615.44007	-0.60335	0.00062651	0.04083	-//-
TTHERM_00245280	1816.097283	2760.921321	-0.60431	0.00076265	0.045712	-//-
TTHERM_00149630	24266.22796	36906.5667	-0.60493	0.0007034	0.043967	sp|P0DJ23|RL34_TETTS 60S ribosomal protein L34 OS=Tetrahymena thermophila (strain SB210) GN=RPL34 PE=1 SV=1//6.278e-70
TTHERM_00571650	6498.925831	9887.987526	-0.60548	0.00073623	0.044918	-//-
TTHERM_00127260	10497.0917	15980.06185	-0.60628	0.00070809	0.044027	-//-
TTHERM_00016280	1362.696833	2077.147318	-0.60814	0.00072113	0.044492	sp|O34812|YFMJ_BACSU Putative NADP-dependent oxidoreductase YfmJ OS=Bacillus subtilis (strain 168) GN=yfmJ PE=2 SV=1//7.34854e-39
TTHERM_01049200	17259.07685	26316.12391	-0.60859	0.00054371	0.037682	sp|Q54KB7|DHE3_DICDI Glutamate dehydrogenase, mitochondrial OS=Dictyostelium discoideum GN=gluD PE=1 SV=1//7.72473e-140
TTHERM_00530250	607.6270504	926.619621	-0.60879	0.00081291	0.047572	sp|P47740|AL3A2_MOUSE Fatty aldehyde dehydrogenase OS=Mus musculus GN=Aldh3a2 PE=2 SV=2//1.05017e-105
TTHERM_00136220	8688.189428	13256.60148	-0.60958	0.00060541	0.040492	-//-
TTHERM_00842410	1687.18111	2574.51393	-0.60969	0.0004779	0.034305	-//-
TTHERM_00274520	816.6427919	1246.219083	-0.60978	0.00062344	0.040746	sp|Q54NZ7|ALRB_DICDI Aldose reductase B OS=Dictyostelium discoideum GN=alrB PE=3 SV=2//1.29377e-60
TTHERM_00644730	673.6603767	1028.520379	-0.61048	0.00088036	0.049621	-//-
TTHERM_00402120	1704.813092	2604.654099	-0.61148	0.0004359	0.032257	sp|O04487|EF1G1_ARATH Probable elongation factor 1-gamma 1 OS=Arabidopsis thaliana GN=At1g09640 PE=2 SV=1//2.28907e-09
TTHERM_00540050	1388.554609	2121.964656	-0.61182	0.00058482	0.039928	sp|Q5JJ64|Y1782_PYRKO Uncharacterized serpin-like protein TK1782 OS=Pyrococcus kodakaraensis (strain ATCC BAA-918 / JCM 12380 / KOD1) GN=TK1782 PE=3 SV=1//5.36109e-47
TTHERM_00657270	706.0010442	1082.367262	-0.61645	0.00079134	0.046636	sp|Q5N643|SYR_SYNP6 Arginine--tRNA ligase OS=Synechococcus sp. (strain ATCC 27144 / PCC 6301 / SAUG 1402/1) GN=argS PE=3 SV=1//2.63414e-149
TTHERM_00188980	669.6764846	1028.579417	-0.61912	0.00054069	0.037682	-//-
TTHERM_00678360	562.0157227	863.4320237	-0.61947	0.00071117	0.044093	sp|Q8LKS5|LACS7_ARATH Long chain acyl-CoA synthetase 7, peroxisomal OS=Arabidopsis thaliana GN=LACS7 PE=1 SV=2//2.39995e-06
TTHERM_00881480	1083.534033	1665.883954	-0.62054	0.00062023	0.040651	sp|Q39017|DGK1_ARATH Diacylglycerol kinase 1 OS=Arabidopsis thaliana GN=DGK1 PE=1 SV=2//7.09222e-13
TTHERM_00770700	802.9770874	1235.197961	-0.62131	0.00066445	0.042313	-//-
TTHERM_00575360	3888.244616	5983.144802	-0.62178	0.00029923	0.025424	sp|P57108|GSTZ_EUPES Glutathione S-transferase zeta class OS=Euphorbia esula PE=2 SV=1//3.06785e-56
TTHERM_00476430	2877.465458	4437.521694	-0.62496	0.00032269	0.026344	sp|Q3A258|RIMK_PELCD Ribosomal protein S6 modification protein OS=Pelobacter carbinolicus (strain DSM 2380 / Gra Bd 1) GN=rimK PE=3 SV=1//1.00422e-08
TTHERM_00572020	984.6618317	1519.6526	-0.62604	0.00064011	0.041481	-//-
TTHERM_00632930	17296.34354	26707.83362	-0.6268	0.00040824	0.030705	sp|Q84VQ3|CIPKQ_ARATH CBL-interacting serine/threonine-protein kinase 26 OS=Arabidopsis thaliana GN=CIPK26 PE=2 SV=2//9.71483e-46
TTHERM_00486310	11101.51992	17148.4314	-0.62732	0.00035472	0.027703	-//-
TTHERM_00349030	2530.730989	3911.953187	-0.62833	0.00050367	0.035661	sp|Q9M0R7|ATL39_ARATH RING-H2 finger protein ATL39 OS=Arabidopsis thaliana GN=ATL39 PE=2 SV=1//1.96812e-06
TTHERM_00941580	830.1817059	1285.113018	-0.6304	0.00047871	0.034305	sp|O59413|PFPI_PYRHO Intracellular protease 1 OS=Pyrococcus horikoshii (strain ATCC 700860 / DSM 12428 / JCM 9974 / NBRC 100139 / OT-3) GN=pfpI PE=1 SV=1//1.63338e-12
TTHERM_00300630	1311.121213	2031.144741	-0.63149	0.00028031	0.024174	sp|O59826|KCAB_SCHPO Putative voltage-gated potassium channel subunit beta OS=Schizosaccharomyces pombe (strain 972 / ATCC 24843) GN=SPCC965.06 PE=2 SV=1//9.30421e-91
TTHERM_00334320	886.4282106	1373.388151	-0.63166	0.00066991	0.042335	sp|Q68FB8|DEGS1_XENTR Sphingolipid delta(4)-desaturase DES1 OS=Xenopus tropicalis GN=degs1 PE=2 SV=1//5.5942e-74
TTHERM_01362510	65321.10887	101205.51	-0.63167	0.0002487	0.02267	-//-
TTHERM_00283200	4719.78482	7318.581593	-0.63284	0.00022429	0.021329	-//-
Novel00359	2928.882903	4544.93525	-0.63391	0.00030797	0.02569	-//-
TTHERM_00059420	820.99773	1275.350407	-0.63544	0.00055095	0.038068	sp|Q91WU2|S22A7_MOUSE Solute carrier family 22 member 7 OS=Mus musculus GN=Slc22a7 PE=1 SV=1//3.27302e-18
TTHERM_01151500	20180.88593	31401.02144	-0.63782	0.00034322	0.027426	sp|Q9FJA6|RS33_ARATH 40S ribosomal protein S3-3 OS=Arabidopsis thaliana GN=RPS3C PE=1 SV=1//7.33823e-46
TTHERM_00382330	10016.9028	15601.08026	-0.63921	0.00054369	0.037682	-//-
TTHERM_00615900	442.3737939	689.2508637	-0.63976	0.00060785	0.040535	-//-
TTHERM_01386050	27403.01481	42723.06473	-0.64068	0.00027512	0.023953	sp|O65731|RS5_CICAR 40S ribosomal protein S5 (Fragment) OS=Cicer arietinum GN=RPS5 PE=2 SV=1//7.23935e-80
TTHERM_00929580	499.1320638	778.3134424	-0.64093	0.00064407	0.04162	-//-
TTHERM_00277470	2027.749819	3164.412686	-0.64206	0.00033402	0.026931	sp|Q86AD9|THIL1_DICDI Probable acetyl-CoA acetyltransferase OS=Dictyostelium discoideum GN=DDB_G0271544 PE=2 SV=1//8.7153e-06
TTHERM_01027650	488.5215284	763.1102297	-0.64347	0.00042838	0.031906	sp|P40328|TBP6_YEAST Probable 26S protease subunit YTA6 OS=Saccharomyces cerevisiae (strain ATCC 204508 / S288c) GN=YTA6 PE=1 SV=2//1.6518e-09
TTHERM_00392979	441.9951797	690.6399231	-0.6439	0.00081499	0.047572	-//-
TTHERM_00569410	1624.53923	2541.525173	-0.64566	0.00035008	0.027693	sp|O34962|MAO4_BACSU Probable NAD-dependent malic enzyme 4 OS=Bacillus subtilis (strain 168) GN=ytsJ PE=3 SV=1//6.58866e-13
TTHERM_00802310	255.2261173	399.4720225	-0.64632	0.00087515	0.049621	-//-
TTHERM_00357070	2975.357837	4657.467494	-0.64648	0.00020822	0.020326	sp|P19666|SODF_TETPY Superoxide dismutase [Fe] OS=Tetrahymena pyriformis PE=1 SV=1//1.15954e-108
TTHERM_00312130	404.0797814	632.8465998	-0.64722	0.00078927	0.046636	sp|Q5XI50|MARH7_RAT E3 ubiquitin-protein ligase MARCH7 OS=Rattus norvegicus GN=March7 PE=2 SV=1//5.41571e-06
TTHERM_00077550	850.2360436	1336.187413	-0.65219	0.00032137	0.026344	sp|P16413|GSTMU_CAVPO Glutathione S-transferase B OS=Cavia porcellus GN=GSTM1 PE=1 SV=1//2.18447e-18
TTHERM_00134940	22444.00737	35272.66508	-0.65222	0.00021564	0.020961	sp|P0DJ57|RL23A_TETTS 60S ribosomal protein L23A OS=Tetrahymena thermophila (strain SB210) GN=RPL23A PE=1 SV=1//4.22497e-84
TTHERM_00971960	350.3946829	551.4326138	-0.6542	0.00079285	0.046636	-//-
TTHERM_00077450	1205.694529	1898.046483	-0.65465	0.00023194	0.021629	-//-
TTHERM_00661740	9128.17174	14372.18766	-0.65488	0.00017772	0.018039	-//-
TTHERM_00320230	639.4262529	1006.970142	-0.65517	0.00072625	0.044546	sp|P61869|MDLA_PENCY Mono- and diacylglycerol lipase OS=Penicillium cyclopium GN=mdlA PE=3 SV=1//1.04425e-11
TTHERM_00052400	4490.758452	7073.722176	-0.65551	0.00022501	0.021329	sp|Q55DV9|CGL_DICDI Cystathionine gamma-lyase OS=Dictyostelium discoideum GN=cysA PE=1 SV=1//7.53873e-14
TTHERM_00602860	866.5369721	1365.857465	-0.65647	0.00043451	0.032257	sp|P20136|GSTM2_CHICK Glutathione S-transferase 2 OS=Gallus gallus GN=GSTM2 PE=1 SV=4//1.46928e-14
TTHERM_00378870	2310.176762	3642.703193	-0.65701	0.0002753	0.023953	-//-
TTHERM_00193740	21804.24873	34420.68918	-0.65867	0.00018209	0.018241	sp|P31009|RS2_DROME 40S ribosomal protein S2 OS=Drosophila melanogaster GN=RpS2 PE=1 SV=2//4.44322e-91
TTHERM_00577240	21543.26515	34020.85955	-0.65918	0.00047758	0.034305	sp|Q9VTP4|R10AB_DROME 60S ribosomal protein L10a-2 OS=Drosophila melanogaster GN=RpL10Ab PE=2 SV=2//6.40181e-60
TTHERM_00705050	10469.51992	16597.66033	-0.66478	0.00017893	0.018082	sp|Q0ULD0|NACB_PHANO Nascent polypeptide-associated complex subunit beta OS=Phaeosphaeria nodorum (strain SN15 / ATCC MYA-4574 / FGSC 10173) GN=EGD1 PE=3 SV=1//6.82136e-13
TTHERM_00561270	939.8889059	1490.563749	-0.6653	0.00025392	0.022749	sp|Q55874|Y103_SYNY3 Uncharacterized protein sll0103 OS=Synechocystis sp. (strain PCC 6803 / Kazusa) GN=sll0103 PE=4 SV=1//9.96019e-12
TTHERM_00316290	6821.332344	10840.41831	-0.66829	0.00014428	0.015686	-//-
TTHERM_00117560	471.4694022	749.6354322	-0.66903	0.00024146	0.022306	-//-
TTHERM_00691890	1083.39863	1722.890436	-0.66927	0.00025476	0.022749	sp|Q9CN06|SYN_PASMU Asparagine--tRNA ligase OS=Pasteurella multocida (strain Pm70) GN=asnS PE=3 SV=2//1.83105e-166
TTHERM_00823460	10584.14789	16837.17623	-0.66975	0.00013234	0.01486	-//-
TTHERM_01512230	2825.560605	4497.431901	-0.67056	0.00015393	0.016533	-//-
TTHERM_00475140	5983.22971	9529.60826	-0.67149	0.00010071	0.012159	sp|Q5R5B6|PDIA1_PONAB Protein disulfide-isomerase OS=Pongo abelii GN=P4HB PE=2 SV=1//1.78668e-17
TTHERM_01085680	1807.602684	2881.273446	-0.67263	0.00010674	0.012557	sp|Q28960|CBR1_PIG Carbonyl reductase [NADPH] 1 OS=Sus scrofa GN=CBR1 PE=1 SV=3//3.44667e-15
TTHERM_00630470	12161.70646	19408.38489	-0.67433	8.52E-05	0.011207	-//-
TTHERM_00142420	7678.453044	12272.72109	-0.67657	0.00010128	0.012164	sp|Q9JLT4|TRXR2_MOUSE Thioredoxin reductase 2, mitochondrial OS=Mus musculus GN=Txnrd2 PE=1 SV=4//9.50915e-145
TTHERM_00016490	2338.083274	3742.40163	-0.67864	0.00013299	0.01486	sp|Q86AQ7|VAM7B_DICDI Vesicle-associated membrane protein 7B OS=Dictyostelium discoideum GN=vamp7B PE=3 SV=1//7.84607e-23
TTHERM_00773350	6341.056708	10155.84924	-0.67952	6.53E-05	0.0091714	sp|P0DJ14|RL7A_TETTH 60S ribosomal protein L7a OS=Tetrahymena thermophila GN=RPL7A PE=1 SV=1//1.21572e-41
TTHERM_00420560	736.2025982	1180.0806	-0.68071	0.00013344	0.01486	-//-
TTHERM_00637220	1540.030617	2479.695167	-0.6872	0.00013692	0.015173	-//-
TTHERM_00670500	329.9220493	531.6064385	-0.68823	0.00040641	0.03067	sp|Q5ZJ54|TCPZ_CHICK T-complex protein 1 subunit zeta OS=Gallus gallus GN=CCT6 PE=1 SV=3//1.85019e-31
TTHERM_00624720	56990.34828	91855.67683	-0.68865	9.60E-05	0.011843	-//-
TTHERM_00578640	28087.77638	45278.30424	-0.68888	9.29E-05	0.011585	sp|P0DJ58|RL13_TETTS 60S ribosomal protein L13 OS=Tetrahymena thermophila (strain SB210) GN=RPL13 PE=1 SV=1//3.03463e-103
TTHERM_00420410	191.7823273	309.2978394	-0.68953	0.00072387	0.044519	sp|Q54BU4|ABCB1_DICDI ABC transporter B family member 1 OS=Dictyostelium discoideum GN=abcB1 PE=3 SV=1//1.14012e-113
TTHERM_00497960	596.0973826	961.5976217	-0.68989	0.00017667	0.018012	sp|P54409|TCPH_TETPY T-complex protein 1 subunit eta OS=Tetrahymena pyriformis PE=3 SV=1//0
TTHERM_00016600	452.0755803	729.4328873	-0.69021	0.0002944	0.0252	sp|A6QLA4|AMPM1_BOVIN Methionine aminopeptidase 1 OS=Bos taurus GN=METAP1 PE=2 SV=1//1.00466e-10
TTHERM_00302050	2331.825727	3768.103498	-0.69238	0.00010351	0.012367	-//-
TTHERM_00328610	566.5112059	915.6258334	-0.69265	0.00015733	0.016709	sp|Q5Y2C3|H2AY_TETTS Histone H2A.Y OS=Tetrahymena thermophila (strain SB210) GN=HTAY PE=2 SV=2//4.00371e-13
TTHERM_01129730	363.2107849	587.9309147	-0.69484	0.00066352	0.042313	sp|Q67YE6|SAP12_ARATH Zinc finger AN1 domain-containing stress-associated protein 12 OS=Arabidopsis thaliana GN=SAP12 PE=2 SV=2//8.76865e-12
TTHERM_01143890	165.1731363	267.3675547	-0.69485	0.00069637	0.043647	-//-
TTHERM_00216010	7887.036867	12771.48711	-0.69537	5.77E-05	0.008453	sp|O65352|1433_HELAN 14-3-3-like protein OS=Helianthus annuus PE=2 SV=1//2.33056e-25
TTHERM_00077120	732.6323228	1186.43862	-0.69548	0.0001316	0.01486	sp|Q969T7|5NT3L_HUMAN Cytosolic 5&apos;-nucleotidase III-like protein OS=Homo sapiens GN=NT5C3L PE=1 SV=3//3.20142e-22
TTHERM_00075850	1516.118052	2462.273317	-0.69961	8.63E-05	0.011207	-//-
TTHERM_00784570	2897.343911	4708.112432	-0.70042	0.00084899	0.049181	sp|O44451|ODPB_CAEEL Pyruvate dehydrogenase E1 component subunit beta, mitochondrial OS=Caenorhabditis elegans GN=C04C3.3 PE=1 SV=2//3.0717e-08
TTHERM_00008790	3588.063509	5839.516154	-0.70264	0.00024131	0.022306	-//-
TTHERM_00636970	14652.80046	23921.36473	-0.70712	4.38E-05	0.0068747	sp|O04204|RLA01_ARATH 60S acidic ribosomal protein P0-1 OS=Arabidopsis thaliana GN=RPP0A PE=1 SV=1//1.65504e-52
TTHERM_00059040	140.8996388	230.1333567	-0.7078	0.0007082	0.044027	-//-
TTHERM_00616330	352.0133372	575.0125561	-0.70796	0.00018562	0.018514	-//-
TTHERM_00339620	39731.39801	65003.83305	-0.71025	5.00E-05	0.00754	sp|P0DJ25|RL40_TETTS Ubiquitin-60S ribosomal protein L40 OS=Tetrahymena thermophila (strain SB210) GN=RPL40 PE=1 SV=1//8.71337e-82
TTHERM_00277510	285.3866648	467.0895656	-0.71078	0.00030728	0.02569	-//-
TTHERM_00854300	3185.10118	5213.029827	-0.71078	7.94E-05	0.010645	-//-
TTHERM_01318450	1791.10136	2934.105757	-0.71207	5.81E-05	0.008453	sp|Q9GU68|IF5A_DROME Eukaryotic translation initiation factor 5A OS=Drosophila melanogaster GN=eIF-5A PE=2 SV=2//1.56821e-32
TTHERM_00558620	17915.29682	29390.09177	-0.71414	3.48E-05	0.0057034	sp|P41351|TBA_TETTH Tubulin alpha chain OS=Tetrahymena thermophila PE=1 SV=1//0
TTHERM_01087780	622.2310357	1020.862952	-0.71427	0.00010025	0.012159	-//-
TTHERM_00023980	2190.664139	3596.438281	-0.7152	0.00083521	0.048629	sp|P41915|RAN_TETTH GTP-binding nuclear protein Ran OS=Tetrahymena thermophila PE=2 SV=1//2.32826e-35
TTHERM_00649470	9990.163306	16411.89167	-0.71616	3.24E-05	0.00545	sp|Q94B40|SAP6_ARATH Zinc finger A20 and AN1 domain-containing stress-associated protein 6 OS=Arabidopsis thaliana GN=SAP6 PE=2 SV=2//1.05368e-14
TTHERM_00760220	950.9520154	1570.813937	-0.72407	8.27E-05	0.01096	-//-
TTHERM_00721150	22207.6605	36693.15795	-0.72445	0.00087945	0.049621	sp|P0DJ13|RL7_TETTH 60S ribosomal protein L7 OS=Tetrahymena thermophila GN=RPL7 PE=1 SV=1//5.51215e-19
TTHERM_00418190	1139.838688	1886.513629	-0.72689	3.07E-05	0.0052545	-//-
TTHERM_00086690	596.710206	987.7017773	-0.72705	0.00023157	0.021629	-//-
TTHERM_00143770	339.1448066	562.483597	-0.72991	0.00015497	0.016535	sp|Q8EZ21|IPYR_LEPIN Inorganic pyrophosphatase OS=Leptospira interrogans serogroup Icterohaemorrhagiae serovar Lai (strain 56601) GN=ppa PE=3 SV=1//1.29955e-61
TTHERM_00857960	444.7501939	738.631273	-0.73186	8.94E-05	0.011466	-//-
TTHERM_00338200	1379.326235	2293.132503	-0.73336	4.47E-05	0.0069215	sp|O59826|KCAB_SCHPO Putative voltage-gated potassium channel subunit beta OS=Schizosaccharomyces pombe (strain 972 / ATCC 24843) GN=SPCC965.06 PE=2 SV=1//3.11206e-87
TTHERM_00299940	152.7285591	254.0737862	-0.73428	0.00045995	0.03371	-//-
TTHERM_00736480	17675.55635	29429.77362	-0.73552	0.00044863	0.033092	sp|Q231U7|RL5_TETTS 60S ribosomal protein L5 OS=Tetrahymena thermophila (strain SB210) GN=RPL5 PE=1 SV=2//2.45527e-164
TTHERM_00526630	1003.400071	1674.337603	-0.73869	0.00010816	0.012659	-//-
TTHERM_00214740	678.4939822	1132.650117	-0.73929	6.33E-05	0.0089648	sp|Q5XIE6|HIBCH_RAT 3-hydroxyisobutyryl-CoA hydrolase, mitochondrial OS=Rattus norvegicus GN=Hibch PE=1 SV=2//3.21551e-16
TTHERM_00418120	8627.449755	14430.92895	-0.74216	2.50E-05	0.0044672	-//-
TTHERM_00122340	7693.802576	12886.99965	-0.74415	1.59E-05	0.0031381	-//-
TTHERM_01151600	29430.87763	49354.55623	-0.74585	2.43E-05	0.0043823	sp|Q9FIF3|RS82_ARATH 40S ribosomal protein S8-2 OS=Arabidopsis thaliana GN=RPS8B PE=2 SV=1//4.46781e-23
TTHERM_00590160	2657.630677	4458.360769	-0.74637	2.16E-05	0.0040522	sp|Q80VP0|TCPR1_MOUSE Tectonin beta-propeller repeat-containing protein 1 OS=Mus musculus GN=Tecpr1 PE=2 SV=1//8.6688e-06
TTHERM_00204140	159.3211736	267.5517501	-0.74788	0.0003044	0.025578	-//-
TTHERM_00188860	324.1014765	544.7684757	-0.7492	6.11E-05	0.0088186	sp|P40555|PSMD9_YEAST Probable 26S proteasome regulatory subunit p27 OS=Saccharomyces cerevisiae (strain ATCC 204508 / S288c) GN=NAS2 PE=1 SV=1//3.37376e-11
TTHERM_00136120	18914.67373	31812.68663	-0.7501	2.51E-05	0.0044672	sp|P0DJ56|RL6_TETTS 60S ribosomal protein L6 OS=Tetrahymena thermophila (strain SB210) GN=RPL6 PE=1 SV=1//8.75594e-21
TTHERM_00044990	2785.12299	4685.19432	-0.75037	2.26E-05	0.00416	sp|P25093|FAAA_RAT Fumarylacetoacetase OS=Rattus norvegicus GN=Fah PE=1 SV=1//4.25546e-142
TTHERM_00085180	19983.9134	33659.75686	-0.75219	1.84E-05	0.003515	sp|Q236T0|RL32_TETTS 60S ribosomal protein L32 OS=Tetrahymena thermophila (strain SB210) GN=RPL32 PE=1 SV=1//3.57824e-63
TTHERM_00558590	1604.526269	2703.189157	-0.75252	2.90E-05	0.0050418	sp|Q9SVN5|SYM_ARATH Probable methionine--tRNA ligase OS=Arabidopsis thaliana GN=At4g13780 PE=2 SV=1//7.26725e-10
TTHERM_00136180	164.3071929	276.8292645	-0.7526	0.00036445	0.028245	-//-
TTHERM_00339700	614.1747053	1035.151162	-0.75312	0.00087224	0.049621	-//-
TTHERM_00641240	10775.12538	18166.73583	-0.75359	2.30E-05	0.0041885	sp|C0QV47|GPMA_BRAHW 2,3-bisphosphoglycerate-dependent phosphoglycerate mutase OS=Brachyspira hyodysenteriae (strain ATCC 49526 / WA1) GN=gpmA PE=3 SV=1//1.74622e-110
TTHERM_00627050	219.8014101	370.6593711	-0.75389	0.00016211	0.017058	-//-
TTHERM_00770820	241.9314266	408.9166124	-0.75721	0.00040119	0.030474	-//-
TTHERM_00569290	162.4624937	275.1865517	-0.7603	0.0002856	0.024538	sp|P24782|DBP2_SCHPO ATP-dependent RNA helicase dbp2 OS=Schizosaccharomyces pombe (strain 972 / ATCC 24843) GN=dbp2 PE=2 SV=2//1.19584e-07
TTHERM_00419790	2950.730183	5002.051395	-0.76145	0.00056237	0.038625	-//-
TTHERM_00426310	8845.004606	15003.01267	-0.76232	8.95E-06	0.0020337	sp|A1KR91|DNAJ_NEIMF Chaperone protein DnaJ OS=Neisseria meningitidis serogroup C / serotype 2a (strain ATCC 700532 / FAM18) GN=dnaJ PE=3 SV=1//1.10455e-21
TTHERM_00418110	11747.50295	19989.16758	-0.76686	1.89E-05	0.0035811	-//-
TTHERM_01034410	8590.735189	14620.41616	-0.76713	1.30E-05	0.002668	sp|Q5UQ60|YL662_MIMIV Uncharacterized protein L662 OS=Acanthamoeba polyphaga mimivirus GN=MIMI_L662 PE=4 SV=1//2.399e-08
TTHERM_00335890	1330.700659	2266.417962	-0.76823	1.61E-05	0.0031476	sp|Q08849|STX3_RAT Syntaxin-3 OS=Rattus norvegicus GN=Stx3 PE=2 SV=1//1.21697e-07
TTHERM_00703670	538.0018283	917.0783585	-0.76943	6.19E-05	0.0088397	sp|Q16222|UAP1_HUMAN UDP-N-acetylhexosamine pyrophosphorylase OS=Homo sapiens GN=UAP1 PE=1 SV=3//1.06154e-19
TTHERM_00316820	438.1418166	747.2946625	-0.77028	0.00039806	0.030439	-//-
TTHERM_00237560	2978.822166	5090.365425	-0.77303	5.82E-05	0.008453	sp|Q9H6R3|ACSS3_HUMAN Acyl-CoA synthetase short-chain family member 3, mitochondrial OS=Homo sapiens GN=ACSS3 PE=2 SV=1//3.33286e-06
TTHERM_00649220	826.1280509	1412.232848	-0.77354	0.00047586	0.034305	sp|B1H1P9|PPAL_XENLA Lysosomal acid phosphatase OS=Xenopus laevis GN=acp2 PE=2 SV=1//3.93922e-19
TTHERM_00028740	16370.45662	27994.82722	-0.77407	0.00011327	0.013122	sp|O50003|RL12_PRUAR 60S ribosomal protein L12 OS=Prunus armeniaca GN=RPL12 PE=2 SV=1//3.94421e-36
TTHERM_00249750	615.7766864	1053.331179	-0.77448	3.56E-05	0.0057712	-//-
TTHERM_00122290	326.9014119	559.2385181	-0.77461	0.000322	0.026344	sp|O15891|TCPA_TETPY T-complex protein 1 subunit alpha OS=Tetrahymena pyriformis PE=3 SV=1//1.41649e-10
TTHERM_00961940	358.8226497	614.2123071	-0.77547	3.28E-05	0.00545	-//-
TTHERM_00762890	20764.18391	35614.88927	-0.77838	9.35E-06	0.0021024	sp|P49215|RS17_SOLLC 40S ribosomal protein S17 OS=Solanum lycopersicum GN=RPS17 PE=2 SV=3//1.08353e-46
TTHERM_00444180	304.6934353	522.6687456	-0.77854	4.44E-05	0.0069215	-//-
TTHERM_00675550	684.4822205	1178.507598	-0.78388	2.19E-05	0.004086	sp|Q75J93|CPAS1_DICDI Circularly permutated Ras protein 1 OS=Dictyostelium discoideum GN=cpras1 PE=3 SV=1//6.47003e-08
TTHERM_00462870	2350.67155	4049.240098	-0.78458	1.12E-05	0.0024113	-//-
TTHERM_00473300	1540.838832	2655.169281	-0.78509	0.00025585	0.022749	-//-
TTHERM_00446260	5228.379401	9029.193064	-0.78823	4.66E-06	0.0011886	-//-
TTHERM_00408840	712.9487453	1231.369273	-0.78839	1.27E-05	0.0026496	-//-
TTHERM_00427560	1566.005449	2713.556035	-0.7931	5.83E-06	0.0014115	-//-
TTHERM_00046970	1245.097329	2162.811207	-0.79665	0.00034775	0.027603	-//-
TTHERM_00299840	2386.251778	4146.649628	-0.7972	8.09E-06	0.0018748	sp|Q54I10|MMSA_DICDI Probable methylmalonate-semialdehyde dehydrogenase [acylating], mitochondrial OS=Dictyostelium discoideum GN=mmsdh PE=3 SV=1//0
Novel00407	996.8113694	1736.656254	-0.80092	0.00061734	0.040578	-//-
TTHERM_00290770	1663.047755	2902.340218	-0.80339	7.11E-06	0.0016804	sp|P51817|PRKX_HUMAN cAMP-dependent protein kinase catalytic subunit PRKX OS=Homo sapiens GN=PRKX PE=1 SV=1//1.60891e-16
TTHERM_00622760	7694.295438	13469.12983	-0.8078	3.01E-05	0.0051962	-//-
TTHERM_00777250	14539.5661	25541.86066	-0.81288	3.08E-06	0.00086145	-//-
TTHERM_01039810	113.9861345	200.5659186	-0.81522	0.00024212	0.022306	-//-
TTHERM_00961950	185.1933335	326.7657787	-0.81922	9.06E-05	0.011481	-//-
TTHERM_00569200	6049.81261	10695.38288	-0.82203	0.00038012	0.02936	sp|P20136|GSTM2_CHICK Glutathione S-transferase 2 OS=Gallus gallus GN=GSTM2 PE=1 SV=4//7.5397e-20
TTHERM_00086850	290.3687571	513.5300415	-0.82256	2.66E-05	0.0047004	-//-
TTHERM_00149300	27493.71609	48633.38975	-0.82285	5.82E-05	0.008453	sp|P0C233|RS4_TETTH 40S ribosomal protein S4 OS=Tetrahymena thermophila PE=1 SV=1//1.76344e-15
TTHERM_00433520	133.751384	236.776134	-0.82397	0.00016817	0.017536	-//-
TTHERM_01341620	535.8769786	951.5871572	-0.82843	9.86E-05	0.012026	sp|P52483|UB2E3_MOUSE Ubiquitin-conjugating enzyme E2 E3 OS=Mus musculus GN=Ube2e3 PE=1 SV=2//2.35701e-28
TTHERM_00346480	7181.785578	12757.76381	-0.82896	0.00050025	0.035529	sp|P0CG82|UBIQP_TETPY Polyubiquitin OS=Tetrahymena pyriformis GN=TU20 PE=3 SV=1//1.58954e-138
TTHERM_00418140	3835.058997	6817.115999	-0.82991	2.72E-06	0.00078941	-//-
TTHERM_00075620	202.629591	360.3334524	-0.83049	3.43E-05	0.0056549	-//-
TTHERM_00079600	4977.420959	8851.773087	-0.83057	2.52E-06	0.00074329	sp|Q94714|CATL1_PARTE Cathepsin L 1 OS=Paramecium tetraurelia GN=GSPATT00020990001 PE=1 SV=1//6.50678e-38
TTHERM_00071000	1225.907442	2181.285875	-0.83133	0.00060346	0.040492	sp|O46043|PARG_DROME Poly(ADP-ribose) glycohydrolase OS=Drosophila melanogaster GN=Parg PE=1 SV=2//2.60936e-29
TTHERM_00037050	406.7589286	724.6953247	-0.8332	1.03E-05	0.0022813	sp|Q7TPB1|TCPD_RAT T-complex protein 1 subunit delta OS=Rattus norvegicus GN=Cct4 PE=1 SV=3//0
TTHERM_00047480	31564.40754	56265.43767	-0.83395	0.00059834	0.040489	sp|Q23DE3|RS3A_TETTS 40S ribosomal protein S3a OS=Tetrahymena thermophila (strain SB210) GN=TTHERM_00047480 PE=1 SV=2//4.57701e-169
TTHERM_00616050	2037.729293	3642.846242	-0.8381	3.23E-06	0.00088154	sp|Q922B2|SYDC_MOUSE Aspartate--tRNA ligase, cytoplasmic OS=Mus musculus GN=Dars PE=2 SV=2//5.42019e-150
TTHERM_00016060	2852.388143	5099.971326	-0.83832	2.53E-06	0.00074329	sp|O02691|HCD2_BOVIN 3-hydroxyacyl-CoA dehydrogenase type-2 OS=Bos taurus GN=HSD17B10 PE=1 SV=3//8.35898e-50
TTHERM_00471090	16455.95178	29481.97989	-0.84122	2.12E-06	0.00063915	sp|P33514|RS7_ANOGA 40S ribosomal protein S7 OS=Anopheles gambiae GN=RpS7 PE=2 SV=2//5.19602e-24
TTHERM_00590400	67.13577461	120.3190778	-0.84171	0.00077862	0.046274	-//-
TTHERM_00294900	211.405614	378.975357	-0.84209	0.00035625	0.027703	-//-
TTHERM_00561250	370.889974	667.0926287	-0.8469	8.26E-06	0.0018952	sp|Q55874|Y103_SYNY3 Uncharacterized protein sll0103 OS=Synechocystis sp. (strain PCC 6803 / Kazusa) GN=sll0103 PE=4 SV=1//4.9271e-13
TTHERM_00415790	4236.121449	7631.644684	-0.84925	1.09E-06	0.00036644	-//-
TTHERM_00543650	153.5283253	276.9236076	-0.85098	7.52E-05	0.010264	-//-
TTHERM_00378620	1754.907031	3167.875756	-0.85212	0.0005882	0.04004	-//-
TTHERM_00300620	198.5431829	359.4646235	-0.8564	1.58E-05	0.0031381	sp|O59826|KCAB_SCHPO Putative voltage-gated potassium channel subunit beta OS=Schizosaccharomyces pombe (strain 972 / ATCC 24843) GN=SPCC965.06 PE=2 SV=1//6.44879e-91
TTHERM_00899460	5139.594178	9311.827452	-0.85741	1.16E-06	0.00037544	sp|P21775|THIKA_RAT 3-ketoacyl-CoA thiolase A, peroxisomal OS=Rattus norvegicus GN=Acaa1a PE=2 SV=2//2.09653e-07
TTHERM_00616470	111.924129	203.0960672	-0.85964	0.00048431	0.034504	-//-
TTHERM_00421060	6898.312352	12526.42385	-0.86066	1.10E-06	0.00036644	-//-
TTHERM_00312060	92.84226535	169.0992942	-0.86502	0.00022103	0.021304	-//-
TTHERM_00059529	225.0292836	411.4308572	-0.87054	1.27E-05	0.0026496	sp|O14249|CLD1_SCHPO probable cardiolipin-specific deacylase, mitochondrial OS=Schizosaccharomyces pombe (strain 972 / ATCC 24843) GN=SPAC6G10.03c PE=2 SV=1//2.80297e-11
TTHERM_00348720	1279.941358	2342.060953	-0.8717	1.15E-06	0.00037544	-//-
TTHERM_00522630	19696.64679	36103.15138	-0.87417	9.00E-05	0.01147	sp|Q01661|RSSA_PNECA 40S ribosomal protein S0 OS=Pneumocystis carinii GN=RPS0 PE=2 SV=1//1.58311e-48
TTHERM_00503840	219.5665275	402.6793644	-0.87497	7.26E-06	0.0016998	sp|Q9UJ83|HACL1_HUMAN 2-hydroxyacyl-CoA lyase 1 OS=Homo sapiens GN=HACL1 PE=1 SV=2//2.02249e-09
TTHERM_00313100	58.70016267	108.2010564	-0.88228	0.00081244	0.047572	-//-
Novel00100	1464.709964	2706.750444	-0.88595	0.00031795	0.026236	-//-
TTHERM_00655520	1555.405775	2878.211103	-0.88788	4.07E-07	0.00016367	sp|P34697|SODC_CAEEL Superoxide dismutase [Cu-Zn] OS=Caenorhabditis elegans GN=sod-1 PE=1 SV=2//1.16743e-50
TTHERM_00013550	826.2656605	1534.856261	-0.89343	6.78E-07	0.00024699	sp|Q8ILC1|STI1L_PLAF7 STI1-like protein OS=Plasmodium falciparum (isolate 3D7) GN=PF14_0324 PE=4 SV=1//8.25925e-08
TTHERM_00353350	245.8252933	456.6845216	-0.89356	5.85E-06	0.0014115	sp|P86939|EF1A2_TRYB2 Elongation factor 1-alpha 2 OS=Trypanosoma brucei brucei (strain 927/4 GUTat10.1) GN=Tb10.70.5670 PE=1 SV=1//1.74098e-173
TTHERM_01318470	180.6522028	336.0676967	-0.89554	1.28E-05	0.0026496	sp|Q9GU68|IF5A_DROME Eukaryotic translation initiation factor 5A OS=Drosophila melanogaster GN=eIF-5A PE=2 SV=2//6.67896e-42
TTHERM_00780960	6313.929403	11762.32571	-0.89756	4.35E-07	0.00017211	sp|P0DJ19|RL27_TETTH 60S ribosomal protein L27 OS=Tetrahymena thermophila GN=RPL27 PE=1 SV=1//6.89274e-49
TTHERM_00773610	757.9970412	1412.30381	-0.89779	5.39E-07	0.00020256	sp|Q52995|ECHH_RHIME Probable enoyl-CoA hydratase OS=Rhizobium meliloti (strain 1021) GN=fadB1 PE=3 SV=2//9.6554e-32
TTHERM_01002600	1771.646592	3309.850986	-0.90168	4.48E-07	0.00017438	sp|O59826|KCAB_SCHPO Putative voltage-gated potassium channel subunit beta OS=Schizosaccharomyces pombe (strain 972 / ATCC 24843) GN=SPCC965.06 PE=2 SV=1//8.71769e-88
TTHERM_00389720	60.68983075	113.8066109	-0.90706	0.00033963	0.027242	-//-
TTHERM_00122350	3330.708009	6252.840285	-0.90868	0.00031608	0.026176	-//-
TTHERM_00427590	142.8956112	268.2873189	-0.90882	1.51E-05	0.0030295	sp|A1L0Z6|RSH6A_XENTR Radial spoke head protein 6 homolog A OS=Xenopus tropicalis GN=rsph6a PE=2 SV=1//1.68566e-06
TTHERM_00250970	1321.109972	2480.624855	-0.90895	2.98E-07	0.00012913	sp|Q09768|GSH1_SCHPO Glutamate--cysteine ligase OS=Schizosaccharomyces pombe (strain 972 / ATCC 24843) GN=gcs1 PE=2 SV=1//4.12475e-70
TTHERM_00691090	2109.798034	3965.229869	-0.9103	1.80E-07	8.59E-05	-//-
TTHERM_00829380	19178.2236	36087.22834	-0.91202	2.38E-07	0.00010708	sp|P24119|RL11_TETTH 60S ribosomal protein L11 OS=Tetrahymena thermophila GN=RPL11 PE=1 SV=1//3.0746e-13
TTHERM_00732590	2030.535643	3825.486735	-0.91378	1.69E-07	8.24E-05	sp|Q245F2|IF6_TETTS Eukaryotic translation initiation factor 6 OS=Tetrahymena thermophila (strain SB210) GN=EIF6 PE=1 SV=1//3.51255e-174
TTHERM_00241640	739.613665	1396.474932	-0.91695	0.00024354	0.022347	sp|Q8WSW3|MTCD_TETTH Cadmium metallothionein OS=Tetrahymena thermophila GN=MTT1 PE=1 SV=1//3.26961e-40
TTHERM_00299960	988.6622246	1868.196722	-0.9181	1.07E-06	0.00036467	-//-
TTHERM_00529790	5955.548492	11255.56993	-0.91833	2.32E-07	0.00010658	sp|P24118|CISY_TETTH Citrate synthase, mitochondrial OS=Tetrahymena thermophila PE=1 SV=1//2.34998e-61
TTHERM_00426140	420.8650186	796.7902965	-0.92084	8.09E-07	0.00028556	sp|P34024|PLC_LISMO 1-phosphatidylinositol phosphodiesterase OS=Listeria monocytogenes serovar 1/2a (strain ATCC BAA-679 / EGD-e) GN=plcA PE=1 SV=1//6.53046e-12
TTHERM_00571880	94.9489812	179.8205809	-0.92133	0.00030438	0.025578	sp|P20664|PRI1_MOUSE DNA primase small subunit OS=Mus musculus GN=Prim1 PE=1 SV=1//9.42119e-78
TTHERM_01122820	2817.220374	5339.096461	-0.92232	1.30E-07	6.78E-05	-//-
TTHERM_01085670	47.35661423	90.16758564	-0.92904	0.0007632	0.045712	-//-
TTHERM_00332210	114.3470082	217.733176	-0.92914	0.00020565	0.02016	-//-
TTHERM_00237650	105.0410532	200.1679351	-0.93026	0.00047358	0.034305	-//-
TTHERM_00551040	119.1656565	227.4704205	-0.93271	0.00045112	0.033169	sp|Q4G0P3|HYDIN_HUMAN Hydrocephalus-inducing protein homolog OS=Homo sapiens GN=HYDIN PE=1 SV=3//1.25674e-07
TTHERM_00388310	669.6506995	1284.565142	-0.9398	3.20E-07	0.00013577	-//-
TTHERM_00780950	1809.137652	3483.188521	-0.94511	7.63E-08	4.40E-05	sp|P0DJ19|RL27_TETTH 60S ribosomal protein L27 OS=Tetrahymena thermophila GN=RPL27 PE=1 SV=1//5.53497e-34
TTHERM_00486280	720.2264153	1386.733056	-0.94517	1.60E-07	7.99E-05	sp|P40940|ARF3_ARATH ADP-ribosylation factor 3 OS=Arabidopsis thaliana GN=ARF3 PE=1 SV=2//4.14337e-08
TTHERM_00346490	13678.03704	26358.82404	-0.94642	1.81E-05	0.003498	sp|P0CG82|UBIQP_TETPY Polyubiquitin OS=Tetrahymena pyriformis GN=TU20 PE=3 SV=1//0
TTHERM_00471060	1175.416672	2267.048958	-0.94764	1.26E-07	6.75E-05	sp|Q55ED0|SUGT1_DICDI Protein SUGT1 homolog OS=Dictyostelium discoideum GN=sugt1 PE=2 SV=1//4.2239e-25
TTHERM_00732720	511.0195017	989.0939971	-0.95273	3.49E-07	0.00014573	sp|P38892|CRG1_YEAST Probable S-adenosylmethionine-dependent methyltransferase CRG1 OS=Saccharomyces cerevisiae (strain ATCC 204508 / S288c) GN=CRG1 PE=1 SV=1//1.29928e-08
TTHERM_00289350	2504.742889	4848.532322	-0.95289	5.56E-08	3.85E-05	-//-
TTHERM_00592690	1850.296422	3585.474718	-0.95441	6.49E-08	4.25E-05	sp|Q9STP8|ACBP2_ARATH Acyl-CoA-binding domain-containing protein 2 OS=Arabidopsis thaliana GN=ACBP2 PE=1 SV=1//6.55951e-14
TTHERM_00558500	260.5586205	505.3442005	-0.95566	5.99E-07	0.00022155	sp|Q8MTJ7|GAFA_DICDI GAF domain-containing protein A OS=Dictyostelium discoideum GN=gafA PE=3 SV=1//6.95421e-11
TTHERM_00591580	42.714363	82.97332353	-0.95793	0.00059175	0.040162	-//-
TTHERM_00277540	1216.404522	2367.68722	-0.96086	8.75E-08	4.90E-05	-//-
TTHERM_00314870	317.5794771	620.5123371	-0.96634	7.88E-05	0.010628	sp|Q9ZRD6|YKT61_ARATH VAMP-like protein YKT61 OS=Arabidopsis thaliana GN=YKT61 PE=2 SV=1//1.03916e-11
TTHERM_00727520	201.1760092	393.2265335	-0.9669	1.68E-06	0.00052049	sp|P34140|RAB1B_DICDI Ras-related protein Rab-1B OS=Dictyostelium discoideum GN=rab1B PE=2 SV=2//1.23575e-29
TTHERM_01002710	2017.008522	3964.938545	-0.97508	7.45E-05	0.010264	-//-
TTHERM_00984980	51.09274725	100.7030335	-0.97892	0.00015423	0.016533	-//-
TTHERM_00410270	4248.264132	8381.664653	-0.98036	7.22E-08	4.40E-05	sp|P51659|DHB4_HUMAN Peroxisomal multifunctional enzyme type 2 OS=Homo sapiens GN=HSD17B4 PE=1 SV=3//2.57938e-08
TTHERM_00391440	541.7823776	1070.843341	-0.98296	1.51E-07	7.70E-05	sp|Q9R0M5|TPK1_MOUSE Thiamin pyrophosphokinase 1 OS=Mus musculus GN=Tpk1 PE=1 SV=1//7.36165e-22
TTHERM_00085140	121.6595243	241.5981281	-0.98976	0.00035585	0.027703	-//-
TTHERM_00391580	47.61646459	94.76140762	-0.99284	0.00019081	0.018867	-//-
TTHERM_00307760	42.88482306	85.35785063	-0.99306	0.00035298	0.027703	-//-
TTHERM_00433880	744.9937228	1484.186985	-0.99437	9.20E-05	0.011538	sp|O14249|CLD1_SCHPO probable cardiolipin-specific deacylase, mitochondrial OS=Schizosaccharomyces pombe (strain 972 / ATCC 24843) GN=SPAC6G10.03c PE=2 SV=1//5.06623e-14
TTHERM_00218380	815.0651442	1627.039309	-0.99726	5.56E-08	3.85E-05	sp|P35132|UBC9_ARATH SUMO-conjugating enzyme UBC9 OS=Arabidopsis thaliana GN=UBC9 PE=1 SV=1//5.41256e-33
TTHERM_00535720	38.9007871	77.67352539	-0.99762	0.0006036	0.040492	-//-
TTHERM_00365450	1431.018765	2861.670074	-0.99981	2.11E-08	1.73E-05	sp|P28774|AT1B_ARTSF Sodium/potassium-transporting ATPase subunit alpha-B OS=Artemia franciscana PE=2 SV=1//1.11713e-25
TTHERM_00572010	309.507534	619.4566702	-1.001	0.00052713	0.036979	sp|P50471|GSTX1_NICPL Probable glutathione S-transferase MSR-1 OS=Nicotiana plumbaginifolia GN=MSR-1 PE=2 SV=1//3.50599e-09
TTHERM_00558310	72.14448368	144.5698566	-1.0028	0.0001761	0.018012	sp|Q27802|DYHC2_TRIGR Cytoplasmic dynein 2 heavy chain 1 OS=Tripneustes gratilla GN=DYH1B PE=2 SV=2//0
TTHERM_00543660	312.1057901	625.6179864	-1.0032	2.70E-07	0.00011924	-//-
Novel00421	49.4588858	99.24487718	-1.0048	0.00061622	0.040578	-//-
Novel00208	48.89627394	98.36343709	-1.0084	0.00013095	0.01486	-//-
TTHERM_00463490	13987.64074	28148.85966	-1.0089	1.16E-08	9.89E-06	sp|Q9BHU1|RS26_OXYNO 40S ribosomal protein S26 OS=Oxytricha nova GN=RPS26 PE=3 SV=1//1.27487e-31
TTHERM_00158520	1316.974929	2650.882875	-1.0092	2.27E-05	0.00416	sp|P27323|HS901_ARATH Heat shock protein 90-1 OS=Arabidopsis thaliana GN=HSP90-1 PE=1 SV=3//4.55343e-86
TTHERM_00695600	540.107398	1088.090624	-1.0105	3.46E-08	2.65E-05	sp|Q8NKE2|AOX_CRYNH Alternative oxidase, mitochondrial OS=Cryptococcus neoformans var. grubii serotype A (strain H99 / ATCC 208821 / CBS 10515 / FGSC 9487) GN=AOX1 PE=3 SV=2//1.06308e-62
TTHERM_00209330	63.13224349	127.2235053	-1.0109	0.00019451	0.019151	-//-
TTHERM_00581990	142.750125	288.1413322	-1.0133	2.10E-06	0.00063915	sp|Q8KU07|AZOB_XENAZ NAD(P)H azoreductase OS=Xenophilus azovorans GN=azoB PE=1 SV=2//5.39718e-12
TTHERM_00209350	74.98354523	151.4246492	-1.014	3.20E-05	0.0054414	-//-
TTHERM_00264940	246.5447688	502.6955428	-1.0278	0.00052599	0.036979	sp|Q63486|RRAGA_RAT Ras-related GTP-binding protein A OS=Rattus norvegicus GN=Rraga PE=1 SV=1//6.80014e-64
TTHERM_00430070	340.5616377	694.5412352	-1.0281	7.67E-08	4.40E-05	-//-
Novel00567	37.25782618	75.99461332	-1.0284	0.00034432	0.027426	-//-
TTHERM_00446190	524.0313138	1071.394339	-1.0318	3.76E-08	2.79E-05	sp|O65639|CSP1_ARATH Cold shock protein 1 OS=Arabidopsis thaliana GN=CSP1 PE=2 SV=1//6.87041e-06
TTHERM_00661650	3815.359187	7815.775047	-1.0346	2.38E-09	2.60E-06	sp|P20136|GSTM2_CHICK Glutathione S-transferase 2 OS=Gallus gallus GN=GSTM2 PE=1 SV=4//2.16632e-30
Novel00178	82.34997656	169.0179326	-1.0373	9.53E-06	0.0021235	-//-
TTHERM_00181050	84.5518313	173.6840417	-1.0386	1.09E-05	0.0023506	-//-
TTHERM_00378520	379.1688601	779.6211369	-1.0399	3.84E-06	0.0010235	sp|Q8R4V2|DUS15_MOUSE Dual specificity protein phosphatase 15 OS=Mus musculus GN=Dusp15 PE=2 SV=3//7.71118e-15
Novel00011	211.347802	435.5783445	-1.0433	0.00011383	0.013122	-//-
Novel00591	89.81567661	185.7530028	-1.0483	3.17E-06	0.00087696	-//-
TTHERM_00648690	37683.6334	77987.67994	-1.0493	1.31E-09	1.67E-06	sp|P0CG82|UBIQP_TETPY Polyubiquitin OS=Tetrahymena pyriformis GN=TU20 PE=3 SV=1//3.90853e-83
TTHERM_00798150	324.9212551	674.3164982	-1.0533	2.78E-08	2.20E-05	-//-
TTHERM_00219050	1701.987274	3542.644409	-1.0576	1.78E-09	2.14E-06	sp|Q4J9L3|MSRA_SULAC Peptide methionine sulfoxide reductase MsrA OS=Sulfolobus acidocaldarius (strain ATCC 33909 / DSM 639 / JCM 8929 / NBRC 15157 / NCIMB 11770) GN=msrA PE=3 SV=2//3.62395e-55
TTHERM_00031790	237.5110761	497.2830209	-1.0661	5.70E-08	3.85E-05	sp|Q7TMS5|ABCG2_MOUSE ATP-binding cassette sub-family G member 2 OS=Mus musculus GN=Abcg2 PE=2 SV=1//2.29906e-07
TTHERM_01124100	446.1221093	948.2211492	-1.0878	6.73E-08	4.29E-05	sp|Q55DR6|FCSA_DICDI Fatty acyl-CoA synthetase A OS=Dictyostelium discoideum GN=fcsA PE=1 SV=1//1.38273e-13
TTHERM_00794110	2079.928389	4455.394829	-1.099	2.30E-07	0.00010658	sp|Q04467|IDHP_BOVIN Isocitrate dehydrogenase [NADP], mitochondrial OS=Bos taurus GN=IDH2 PE=1 SV=2//3.9278e-35
TTHERM_00938990	62.81076578	134.7469915	-1.1012	1.20E-05	0.0025516	-//-
TTHERM_00692960	29.22646352	63.02982807	-1.1088	0.00041408	0.031043	-//-
TTHERM_00695650	193.4443573	418.0462872	-1.1117	7.32E-05	0.010177	sp|Q9H6R3|ACSS3_HUMAN Acyl-CoA synthetase short-chain family member 3, mitochondrial OS=Homo sapiens GN=ACSS3 PE=2 SV=1//1.66955e-07
TTHERM_00401850	1633.987901	3532.631739	-1.1123	4.35E-10	7.67E-07	-//-
Novel00354	83.066454	181.0712126	-1.1242	1.20E-06	0.00038204	-//-
TTHERM_00077240	6529.813096	14251.91481	-1.126	1.40E-10	2.68E-07	sp|P0CG82|UBIQP_TETPY Polyubiquitin OS=Tetrahymena pyriformis GN=TU20 PE=3 SV=1//0
TTHERM_00569160	26.57082963	58.01892521	-1.1267	0.00039041	0.029953	sp|P20136|GSTM2_CHICK Glutathione S-transferase 2 OS=Gallus gallus GN=GSTM2 PE=1 SV=4//3.65071e-18
TTHERM_00420860	600.9925654	1313.124829	-1.1276	0.00076226	0.045712	-//-
Novel00749	81.44298823	178.3142946	-1.1306	8.09E-07	0.00028556	-//-
TTHERM_00290780	369.3433304	811.4633548	-1.1356	2.07E-09	2.37E-06	sp|Q9P7J8|GAD8_SCHPO Serine/threonine-protein kinase gad8 OS=Schizosaccharomyces pombe (strain 972 / ATCC 24843) GN=gad8 PE=1 SV=1//3.6788e-17
TTHERM_00248480	115.4352578	253.9327576	-1.1374	1.11E-07	6.06E-05	-//-
TTHERM_00250980	447.7475269	985.8656707	-1.1387	0.00053554	0.037455	sp|P48506|GSH1_HUMAN Glutamate--cysteine ligase catalytic subunit OS=Homo sapiens GN=GCLC PE=1 SV=2//9.64035e-28
TTHERM_00823450	607.4400932	1337.754913	-1.139	4.87E-10	7.97E-07	-//-
TTHERM_00031800	27.88223161	61.54123645	-1.1422	0.00027566	0.023953	sp|Q9ZU35|AB7G_ARATH ABC transporter G family member 7 OS=Arabidopsis thaliana GN=ABCG7 PE=1 SV=1//1.6131e-11
TTHERM_00371200	33.99615202	75.22036823	-1.1458	8.95E-05	0.011466	sp|Q9R0X4|ACOT9_MOUSE Acyl-coenzyme A thioesterase 9, mitochondrial OS=Mus musculus GN=Acot9 PE=1 SV=1//1.65092e-30
TTHERM_00248470	202.1825807	450.4496211	-1.1557	5.40E-09	5.16E-06	-//-
TTHERM_00827000	80.1598137	178.9180389	-1.1583	1.04E-06	0.00036005	sp|A1YER2|HTAI2_GORGO Oxidoreductase HTATIP2 OS=Gorilla gorilla gorilla GN=HTATIP2 PE=3 SV=1//3.16372e-16
TTHERM_00898310	39.01437235	87.25278707	-1.1612	4.73E-05	0.0072353	-//-
TTHERM_00194080	77.5718702	174.8382054	-1.1724	0.00026554	0.023429	-//-
TTHERM_00079650	1170.368239	2653.445016	-1.1809	4.83E-06	0.0012184	sp|Q94714|CATL1_PARTE Cathepsin L 1 OS=Paramecium tetraurelia GN=GSPATT00020990001 PE=1 SV=1//1.47088e-50
TTHERM_00222300	3270.583212	7420.379719	-1.1819	3.14E-11	6.55E-08	sp|Q7M456|RNOY_CRAGI Ribonuclease Oy OS=Crassostrea gigas PE=1 SV=1//9.59036e-16
TTHERM_00630560	37.56513742	85.43073059	-1.1854	0.00061083	0.040578	sp|O15439|MRP4_HUMAN Multidrug resistance-associated protein 4 OS=Homo sapiens GN=ABCC4 PE=1 SV=3//9.75885e-07
TTHERM_00145230	878.7578833	2006.037058	-1.1908	2.69E-11	6.17E-08	sp|P49384|ADH3_KLULA Alcohol dehydrogenase 3, mitochondrial OS=Kluyveromyces lactis (strain ATCC 8585 / CBS 2359 / DSM 70799 / NBRC 1267 / NRRL Y-1140 / WM37) GN=ADH3 PE=3 SV=2//1.17988e-10
TTHERM_00209320	197.4002775	451.2645652	-1.1928	3.27E-09	3.26E-06	-//-
TTHERM_00185870	688.4918202	1577.021414	-1.1957	1.22E-09	1.65E-06	-//-
TTHERM_00809340	19.20744903	44.39733536	-1.2088	0.00073901	0.044968	sp|O00534|VMA5A_HUMAN von Willebrand factor A domain-containing protein 5A OS=Homo sapiens GN=VWA5A PE=2 SV=2//1.24297e-26
TTHERM_00105110	6331.951899	14707.51609	-1.2158	0.00015113	0.016354	sp|P09189|HSP7C_PETHY Heat shock cognate 70 kDa protein OS=Petunia hybrida GN=HSP70 PE=2 SV=1//0
TTHERM_00143600	26.08122255	60.58940249	-1.2161	0.00061229	0.040578	-//-
TTHERM_00561170	267.6349578	624.6017723	-1.2227	1.15E-08	9.89E-06	sp|Q499N5|ACSF2_RAT Acyl-CoA synthetase family member 2, mitochondrial OS=Rattus norvegicus GN=Acsf2 PE=2 SV=1//1.73597e-132
TTHERM_00653980	23.19081768	54.3532288	-1.2288	0.0003032	0.025578	-//-
TTHERM_00575570	42.83234792	100.5615325	-1.2313	4.90E-06	0.0012224	-//-
TTHERM_00405450	66.373388	161.560118	-1.2834	7.32E-08	4.40E-05	sp|P20136|GSTM2_CHICK Glutathione S-transferase 2 OS=Gallus gallus GN=GSTM2 PE=1 SV=4//5.85899e-17
TTHERM_00639950	672.9650373	1645.311411	-1.2898	5.34E-05	0.0079566	-//-
TTHERM_00370710	259.4432163	637.7485167	-1.2976	1.22E-11	3.58E-08	sp|Q5RC19|ACOX1_PONAB Peroxisomal acyl-coenzyme A oxidase 1 OS=Pongo abelii GN=ACOX1 PE=2 SV=2//9.90537e-41
TTHERM_01289140	400.4351523	986.3434177	-1.3005	2.91E-12	1.11E-08	sp|A4SWL6|MSRA_POLSQ Peptide methionine sulfoxide reductase MsrA OS=Polynucleobacter necessarius subsp. asymbioticus (strain DSM 18221 / CIP 109841 / QLW-P1DMWA-1) GN=msrA PE=3 SV=1//7.80963e-62
TTHERM_00285380	232.8474778	579.1985192	-1.3147	1.95E-11	4.97E-08	-//-
TTHERM_00285330	17.53925866	44.38636758	-1.3395	0.00074947	0.045262	-//-
TTHERM_00802330	14921.48742	38116.88233	-1.353	4.34E-05	0.0068735	sp|P0CG82|UBIQP_TETPY Polyubiquitin OS=Tetrahymena pyriformis GN=TU20 PE=3 SV=1//0
TTHERM_00079580	14.04731054	35.89607963	-1.3535	0.00086358	0.049621	sp|P00785|ACTN_ACTCH Actinidain OS=Actinidia chinensis PE=1 SV=4//8.65885e-43
TTHERM_00316210	32.65073555	83.68990634	-1.3579	0.00022281	0.021329	-//-
TTHERM_00042640	14.33544108	37.5771076	-1.3903	0.00032534	0.026466	-//-
TTHERM_00661570	28.49333886	75.98600221	-1.4151	8.22E-05	0.01096	sp|Q03013|GSTM4_HUMAN Glutathione S-transferase Mu 4 OS=Homo sapiens GN=GSTM4 PE=1 SV=3//4.16841e-21
TTHERM_01064950	36.7684219	99.21916421	-1.4322	0.00023032	0.021629	-//-
TTHERM_00161559	11.81294032	31.89891388	-1.4331	0.00078417	0.046483	-//-
TTHERM_00647280	84.53466684	230.5929003	-1.4477	6.00E-06	0.0014338	-//-
TTHERM_00233100	12.44374552	34.50370619	-1.4713	0.00025394	0.022749	-//-
TTHERM_01026430	29.51004432	82.0876426	-1.476	5.35E-07	0.00020256	sp|P51955|NEK2_HUMAN Serine/threonine-protein kinase Nek2 OS=Homo sapiens GN=NEK2 PE=1 SV=1//5.19254e-07
TTHERM_00307750	12.61270658	35.09848727	-1.4765	0.00084606	0.049136	-//-
TTHERM_00644650	1121.416034	3179.259727	-1.5034	8.44E-17	4.84E-13	-//-
TTHERM_00423380	869.0811138	2526.728918	-1.5397	0.00033458	0.026931	sp|Q9FWX7|AB11B_ARATH ABC transporter B family member 11 OS=Arabidopsis thaliana GN=ABCB11 PE=2 SV=1//2.27074e-49
TTHERM_00346520	49.92859213	146.9890508	-1.5578	5.25E-05	0.0078735	sp|P0CG82|UBIQP_TETPY Polyubiquitin OS=Tetrahymena pyriformis GN=TU20 PE=3 SV=1//5.2282e-141
TTHERM_01122830	19.31198754	57.59512645	-1.5765	2.78E-06	0.00079728	-//-
TTHERM_00052380	67.06896863	203.9672617	-1.6046	0.00055597	0.0383	-//-
TTHERM_00419740	630.2973946	1946.499004	-1.6268	4.31E-06	0.0011357	sp|P28188|RAD2A_ARATH Ras-related protein RABD2a OS=Arabidopsis thaliana GN=RABD2A PE=1 SV=3//1.52369e-47
TTHERM_00723050	16.93218391	54.79176371	-1.6942	1.06E-05	0.0023192	-//-
TTHERM_00439160	38.67624743	129.9769923	-1.7487	0.0002654	0.023429	-//-
TTHERM_00644640	165.5730386	575.8753746	-1.7983	2.38E-12	1.09E-08	-//-
TTHERM_00035420	10.8657244	41.86093236	-1.9458	1.32E-06	0.00041526	sp|P10090|WHITE_DROME Protein white OS=Drosophila melanogaster GN=w PE=2 SV=2//1.24418e-56
TTHERM_00851640	27.09714905	104.7814495	-1.9512	1.25E-11	3.58E-08	sp|Q8LKS5|LACS7_ARATH Long chain acyl-CoA synthetase 7, peroxisomal OS=Arabidopsis thaliana GN=LACS7 PE=1 SV=2//4.18328e-09
TTHERM_00516420	114.547653	448.8247053	-1.9702	1.10E-08	9.89E-06	sp|P46419|GSTM1_DERPT Glutathione S-transferase OS=Dermatophagoides pteronyssinus PE=1 SV=1//2.22083e-08
TTHERM_00518469	22.46730974	89.3339054	-1.9914	3.57E-05	0.0057712	sp|P46419|GSTM1_DERPT Glutathione S-transferase OS=Dermatophagoides pteronyssinus PE=1 SV=1//1.12633e-14
TTHERM_00346560	5.216181621	20.74769437	-1.9919	0.00024903	0.02267	sp|P0CG82|UBIQP_TETPY Polyubiquitin OS=Tetrahymena pyriformis GN=TU20 PE=3 SV=1//0
TTHERM_00503780	6.328326113	29.35377938	-2.2137	0.00035394	0.027703	sp|Q949R4|DIOXL_ARATH 4,5-DOPA dioxygenase extradiol-like protein OS=Arabidopsis thaliana GN=At4g15093 PE=2 SV=1//4.76222e-07
TTHERM_00770840	24.03147886	114.8975983	-2.2574	0.00012999	0.014835	-//-
TTHERM_00125640	30.07017543	156.7670033	-2.3822	7.96E-17	4.84E-13	sp|P09189|HSP7C_PETHY Heat shock cognate 70 kDa protein OS=Petunia hybrida GN=HSP70 PE=2 SV=1//0
TTHERM_00689940	13.41247284	95.16363198	-2.8268	8.60E-18	9.87E-14	-//-
